# Supplementary material for: Crystallisation in basaltic magmas revealed via in situ 4D synchrotron X-ray microtomography
Source: Sci Rep. 2018 May 30;8:8377. doi: 10.1038/s41598-018-26644-6 (PMC5976632; doi:10.1038/s41598-018-26644-6)
Supplement: Supplementary file 2 — Supplementary TableS3 [file 41598_2018_26644_MOESM2_ESM.xlsx]

## Sheet: Sheet1
Sample	SiO2 (wt.%)	TiO2 (wt.%)	Al2O3 (wt.%)	FeO (wt.%)	MnO (wt.%)	MgO (wt.%)	CaO (wt.%)	Na2O (wt.%)	K2O (wt.%)	Cr2O3 (wt.%)	NiO (wt.%)	SrO (wt.%)	BaO (wt.%)	Total(Mass%)	En	Fs	Wo
ET01_SS_C_px1	42.88	2.19	8.63	9.65	0.1634	13.12	20.7	0.4394	0.0091	0.0009	0.0056	0	0.0162	97.8046	46.5662	12.369	41.0648
ET01_SS_C_px2	43.99	1.8	8.26	8.87	0.1733	13.53	21.03	0.4495	0.0077	0	0.0021	0.0135	0.0124	98.1385	44.9569	14.8001	40.243
ET01_SS_C_px3	43.34	2.06	8.54	9.46	0.1564	13.19	20.75	0.4991	0.0078	0	0.0186	0.0101	0.0306	98.0626	44.6375	15.8839	39.4786
ET01_SS_C_px4	43.95	1.93	8.11	9.23	0.1739	13.51	20.82	0.4925	0.0029	0	0	0	0.0244	98.2437	44.467	15.3866	40.1465
ET01_SS_L_px1_1	41.78	1.93	8.59	10	0.1484	12.38	21.38	0.5344	0.0115	0.0053	0	0	0.0172	96.7768	48.259	12.861	38.88
ET01_SS_L_px1_2	41.52	1.95	8.74	10.11	0.149	12.62	21.1	0.4778	0.0082	0.0375	0.0001	0	0.0197	96.7323	45.3278	16.9518	37.7204
ET01_SS_L_px1_3	42.29	1.81	8.19	9.71	0.1702	13.04	20.94	0.4718	0.0025	0.0255	0.0081	0.0135	0.0132	96.6848	44.8759	16.242	38.8821
ET01_SS_L_px1_4	45.41	1.0815	6.02	7.91	0.2102	15.48	20.25	0.4337	0.011	0.0175	0	0	0.0259	96.8498	42.221	12.8725	44.9065
ET01_SS_L_px2_1	41.81	2.16	8.12	9.79	0.1472	12.85	21.24	0.5197	0.0107	0.0004	0	0	0.0117	96.6597	45.4234	16.3414	38.2352
ET01_SS_L_px2_2	44.33	1.4134	6.98	8.24	0.1535	14.16	21.25	0.437	0.0216	0	0.0013	0.0118	0.0125	97.0111	44.8474	13.5734	41.5793
ET01_SS_L_px2_3	41.26	2.12	8.24	10.15	0.1601	12.44	21.28	0.4578	0.0119	0.0064	0	0.0068	0.0206	96.1536	45.753	17.0332	37.2138
ET01_SS_L_px2_4	41.21	1.74	8.72	9.71	0.1317	12.36	21.42	0.4813	0.0086	0.0097	0	0	0.0142	95.8055	46.3678	16.4059	37.2264
ET01_SS_L_px2_5	40.7	1.79	9.32	9.8	0.1631	12.21	21.45	0.4585	0.0173	0.0052	0	0.0355	0.0165	95.9661	46.542	16.5969	36.8611
ET01_SS_L_px2_6	40.66	2.13	9.52	10.33	0.1501	11.92	21.13	0.4818	0.0086	0.0211	0	0.0152	0.0232	96.39	46.1579	17.6129	36.2292
ET01_SS_L_px2_7	42.92	1.4552	8.48	9.05	0.1843	13.55	20.89	0.4221	0.0124	0.0117	0	0.0288	0.0114	97.0159	44.6306	15.0913	40.2781
ET01_SS_L_px2_8	44.6	1.2322	6.67	8.27	0.1971	15	20.32	0.3807	0.0152	0.0172	0	0	0.0156	96.718	42.6487	13.5478	43.8035
ET01_SS_L_px2_9	41.01	2.07	9.26	10.03	0.1628	12.23	21.16	0.4378	0.0114	0	0	0.0136	0.0095	96.3951	45.9952	17.0169	36.9878
ET01_SS_L_px3_1	43.05	1.94	7.51	9.22	0.186	13.97	20.29	0.4603	0.03	0.007	0	0	0.0422	96.7055	45.1085	11.6792	43.2123
ET01_SS_L_px3_2	42.94	2.15	7.45	9.12	0.1849	13.51	20.72	0.5102	0.0216	0.0048	0.0122	0.0101	0.0284	96.6622	44.4297	15.2638	40.3065
ET01_SS_L_px4	43.16	1.94	7.41	8.91	0.1807	13.67	20.92	0.5012	0.0103	0.0106	0	0	0.0104	96.7232	44.6111	14.83	40.5588
ET01_SS_L_px5	42.68	1.94	7.59	8.92	0.1514	13.38	21.16	0.4956	0.0165	0.0028	0	0	0.0081	96.3444	45.2732	14.8961	39.8306
ET01_SS_L_px6	43.23	1.88	7.71	8.81	0.1657	13.78	20.74	0.481	0.0107	0.0109	0	0	0.0197	96.838	44.3265	14.6965	40.977
ET01_SS_L_px7	43.37	1.84	7.77	8.79	0.1504	13.49	21.21	0.4615	0.0072	0.0031	0	0	0.0279	97.1201	45.2818	14.6472	40.071
ET01_SS_L_px8	42.98	2.02	7.2	8.71	0.1707	13.45	21.21	0.5065	0.0047	0	0.0085	0	0.0117	96.2721	45.3962	14.5506	40.0532
ET01_SS_L_px9	43.4	2.02	6.92	8.1	0.1738	14.13	21.01	0.4859	0.012	0	0.0031	0	0.0224	96.2772	44.7098	13.4538	41.8364
ET01_SS_L_px10	42.66	2.29	7.15	8.46	0.1752	13.78	21.05	0.5063	0.0163	0	0	0	0	96.0878	44.9537	14.1015	40.9447
